# Supplementary material for: Analysis of natural structures and chemical mapping data reveals local stability compensation in RNA
Source: Nucleic Acids Res. 2025 Jun 26;53(12):gkaf565. doi: 10.1093/nar/gkaf565 (PMC12199142; doi:10.1093/nar/gkaf565)
Supplement: gkaf565_Supplemental_Files [file gkaf565_supplemental_files.zip]

Archive with 2 entries (2 files):
- Sequences.xlsx
- Supplemental Information.pdf
